# Supplementary material for: Experiential learning to advocacy: A peer-led approach to safe medication disposal in pharmacy education
Source: PLoS One. 2026 Apr 20;21(4):e0343961. doi: 10.1371/journal.pone.0343961 (PMC13095095; doi:10.1371/journal.pone.0343961)
Supplement: S1 Data File — (XLS) [file pone.0343961.s001.XLS]

## Sheet: Knowledge (Pre & Post) 
Pre Workshop (Knowledge)	Correct = 1, Incorrect/Not Sure= 0												Post Workshop (Knowledge)	Correct = 1, Incorrect/Not Sure= 0
	Improper drug disposal has harmful effects on the environment and ecosystem.	Wastewater treatment removes most of the medicines from the environment and ecosystem	It is acceptable to dispose solid medicines (such as tablets, capsules and patches) in the garbage.	It is acceptable to dispose liquid medicines by throwing down the sink.	It is acceptable to dispose medicines by flushing down the toilet.	Incineration (Burning) is the environmentally sound way of disposing unwanted medicines.	It is acceptable to dispose needles and syringes in the garbage.	It is acceptable to return or dispose unused medicines to a local pharmacy or healthcare facility.	It is acceptable to dispose pressurized aerosol metered-dose inhalers (like the salbutamol inhaler) in the garbage.	It is acceptable to dispose creams and ointments in the garbage.	Total Score (out of 10)			Improper drug disposal has harmful effects on the environment and ecosystem.	Wastewater treatment removes most of the medicines from the environment and ecosystem	It is acceptable to dispose solid medicines (such as tablets, capsules and patches) in the garbage.	It is acceptable to dispose liquid medicines by throwing down the sink.	It is acceptable to dispose medicines by flushing down the toilet.	Incineration (Burning) is the environmentally sound way of disposing unwanted medicines.	It is acceptable to dispose needles and syringes in the garbage.	It is acceptable to return or dispose unused medicines to a local pharmacy or healthcare facility.	It is acceptable to dispose pressurized aerosol metered-dose inhalers (like the salbutamol inhaler) in the garbage.	It is acceptable to dispose creams and ointments in the garbage.	Total Score (out of 10)	Difference between post-test and pre-test total scores
	1	0	1	1	1	0	1	1	0	0	6			1	1	1	1	1	1	1	1	0	1	9	3
	1	0	1	1	1	0	1	1	0	1	7			1	0	1	1	1	1	1	1	1	1	9	2
	1	1	0	1	1	0	1	0	0	0	5			1	1	1	1	1	1	1	1	0	1	9	4
	1	1	0	1	1	0	1	1	0	0	6			1	1	1	1	1	0	1	1	0	1	8	2
	1	1	1	1	1	0	1	1	0	1	8			1	1	1	1	1	1	1	1	1	1	10	2
	1	0	1	1	1	0	1	1	0	1	7			1	1	1	1	1	1	1	1	0	1	9	2
	1	0	0	1	1	0	1	1	0	0	5			1	1	1	1	1	0	1	1	0	1	8	3
	1	1	1	1	1	0	1	1	0	1	8			1	1	1	1	1	1	1	1	1	0	9	1
	1	1	1	1	1	0	1	1	0	1	8			1	1	1	1	1	1	1	1	0	1	9	1
	1	1	0	1	1	0	1	1	0	0	6			1	1	1	1	1	1	1	1	1	1	10	4
	1	0	1	0	0	1	0	1	0	1	5			1	1	1	1	1	1	1	1	0	1	9	4
	1	1	1	1	1	0	1	1	1	0	8			1	1	1	1	1	0	1	1	0	1	8	0
	1	0	1	1	1	0	1	1	0	1	7			1	1	1	1	1	1	1	1	0	1	9	2
	1	1	1	1	1	0	1	1	0	1	8			1	1	1	1	1	1	1	1	0	1	9	1
	1	0	1	1	1	0	1	1	0	1	7			1	1	1	1	1	1	1	1	0	1	9	2
	0	0	0	1	1	0	1	0	0	0	3			0	0	1	1	1	1	1	1	1	1	8	5
	1	0	1	1	1	0	1	1	0	1	7			1	1	1	1	1	0	1	0	0	1	7	0
	1	0	1	1	1	0	1	1	0	1	7			1	0	1	1	1	0	0	1	0	1	6	-1
	1	1	1	1	1	1	1	1	1	0	9			1	1	1	1	1	1	1	1	0	1	9	0
	1	1	1	1	1	0	1	1	0	1	8			1	1	1	1	1	1	1	1	1	1	10	2
	1	0	1	1	1	1	1	1	0	1	8			1	1	1	1	1	1	1	1	0	1	9	1
	1	1	1	1	1	1	1	0	0	1	8			1	1	1	1	1	1	1	1	0	1	9	1
	1	1	1	1	1	0	1	1	0	1	8			1	1	1	1	1	0	1	1	0	1	8	0
	1	0	1	0	0	1	1	1	0	0	5			1	1	1	1	1	1	1	1	1	0	9	4
	1	0	1	1	1	0	1	1	0	1	7			1	0	1	1	1	1	1	1	0	1	8	1
	1	0	1	1	1	0	1	1	0	1	7			1	0	1	1	1	0	1	1	0	1	7	0
	1	0	0	1	1	0	1	1	0	1	6			1	1	1	1	1	0	1	1	0	1	8	2
	1	0	1	1	1	0	1	0	0	0	5			1	1	1	1	1	1	1	1	0	1	9	4
	1	0	0	1	1	0	1	1	0	0	5			1	1	1	1	1	0	1	1	0	1	8	3
	0	0	0	0	0	1	0	1	1	0	3			1	0	0	0	0	1	0	1	1	0	4	1
	1	1	1	1	1	1	1	1	1	1	10			1	1	1	1	1	1	1	1	0	1	9	-1
	1	1	1	1	1	1	1	1	1	1	10			1	1	1	1	1	1	1	1	1	1	10	0
	1	1	1	1	1	0	1	1	0	1	8			1	1	1	1	1	1	1	1	1	1	10	2
	1	1	1	1	1	1	1	1	0	1	9			1	1	1	1	1	1	1	1	1	0	9	0
	1	1	1	1	1	0	1	1	0	0	7			1	1	1	1	1	0	1	1	0	1	8	1
	1	0	0	1	1	0	0	1	0	0	4			1	1	1	1	1	0	1	0	0	1	7	3
	1	0	0	1	1	0	1	0	0	1	5			1	1	1	1	1	0	1	1	0	1	8	3
	1	1	1	1	1	0	1	1	0	1	8			1	1	1	1	1	1	1	1	0	1	9	1
	1	1	1	1	1	0	1	1	0	1	8			1	1	1	1	1	0	1	1	0	1	8	0
	1	0	1	1	1	0	1	1	0	1	7			1	0	1	1	1	0	1	1	0	1	7	0
	1	0	1	1	1	0	1	1	0	0	6			1	1	1	1	1	0	1	1	0	1	8	2
	1	1	1	1	1	0	1	1	0	1	8			1	1	1	1	1	0	1	1	0	1	8	0
	1	1	1	1	1	0	1	1	0	1	8			1	1	1	1	1	1	1	1	0	1	9	1
	95.3488	48.8372	76.7442	93.0233	93.0233	20.9302	93.0233	88.3721	11.6279	65.1163				97.6744	83.7209	97.6744	97.6744	97.6744	62.7907	95.3488	95.3488	25.5814	90.6977

## Sheet: CodeBook
Variable name	Excel column	Description	Coding / values
separator_1	A	Blank separator column	No data
pre_q1	B	Pre-test: Improper drug disposal has harmful effects on the environment and ecosystem	1 = Correct; 0 = Incorrect / Not sure
pre_q2	C	Pre-test: Wastewater treatment removes most of the medicines from the environment and ecosystem	1 = Correct; 0 = Incorrect / Not sure
pre_q3	D	Pre-test: It is acceptable to dispose solid medicines (such as tablets, capsules and patches) in the garbage	1 = Correct; 0 = Incorrect / Not sure
pre_q4	E	Pre-test: It is acceptable to dispose liquid medicines by throwing down the sink	1 = Correct; 0 = Incorrect / Not sure
pre_q5	F	Pre-test: It is acceptable to dispose medicines by flushing down the toilet	1 = Correct; 0 = Incorrect / Not sure
pre_q6	G	Pre-test: Incineration (burning) is the environmentally sound way of disposing unwanted medicines	1 = Correct; 0 = Incorrect / Not sure
pre_q7	H	Pre-test: It is acceptable to dispose needles and syringes in the garbage	1 = Correct; 0 = Incorrect / Not sure
pre_q8	I	Pre-test: It is acceptable to return or dispose unused medicines to a local pharmacy or healthcare facility	1 = Correct; 0 = Incorrect / Not sure
pre_q9	J	Pre-test: It is acceptable to dispose pressurized aerosol metered-dose inhalers (like the salbutamol inhaler) in the garbage	1 = Correct; 0 = Incorrect / Not sure
pre_q10	K	Pre-test: It is acceptable to dispose creams and ointments in the garbage	1 = Correct; 0 = Incorrect / Not sure
pre_total_score	L	Total pre-test score	Sum of pre_q1 to pre_q10; range 0-10
separator_2	M	Blank separator column	No data
separator_3	N	Blank separator column	No data
post_q1	O	Post-test: Improper drug disposal has harmful effects on the environment and ecosystem	1 = Correct; 0 = Incorrect / Not sure
post_q2	P	Post-test: Wastewater treatment removes most of the medicines from the environment and ecosystem	1 = Correct; 0 = Incorrect / Not sure
post_q3	Q	Post-test: It is acceptable to dispose solid medicines (such as tablets, capsules and patches) in the garbage	1 = Correct; 0 = Incorrect / Not sure
post_q4	R	Post-test: It is acceptable to dispose liquid medicines by throwing down the sink	1 = Correct; 0 = Incorrect / Not sure
post_q5	S	Post-test: It is acceptable to dispose medicines by flushing down the toilet	1 = Correct; 0 = Incorrect / Not sure
post_q6	T	Post-test: Incineration (burning) is the environmentally sound way of disposing unwanted medicines	1 = Correct; 0 = Incorrect / Not sure
post_q7	U	Post-test: It is acceptable to dispose needles and syringes in the garbage	1 = Correct; 0 = Incorrect / Not sure
post_q8	V	Post-test: It is acceptable to return or dispose unused medicines to a local pharmacy or healthcare facility	1 = Correct; 0 = Incorrect / Not sure
post_q9	W	Post-test: It is acceptable to dispose pressurized aerosol metered-dose inhalers (like the salbutamol inhaler) in the garbage	1 = Correct; 0 = Incorrect / Not sure
post_q10	X	Post-test: It is acceptable to dispose creams and ointments in the garbage	1 = Correct; 0 = Incorrect / Not sure
post_total_score	Y	Total post-test score	Sum of post_q1 to post_q10; range 0-10
score_difference	Z	Difference between post-test and pre-test total scores	post_total_score - pre_total_score
